# Supplementary material for: Deep Transfer Learning for the Multilabel Classification of Chest X-ray Images
Source: Diagnostics (Basel). 2022 Jun 13;12(6):1457. doi: 10.3390/diagnostics12061457 (PMC9222116; doi:10.3390/diagnostics12061457)
Supplement: Supplementary file 1 [file diagnostics-12-01457-s001.zip]

Archive with 1 entries (1 files):
- diagnostics-1764304-supplementary.pdf
